# Supplementary material for: Data-driven optimization of diet formulation to enhance survival and growth in Japanese Eel (Anguilla japonica) larvae
Source: PLoS One. 2026 Feb 12;21(2):e0342983. doi: 10.1371/journal.pone.0342983 (PMC12900294; doi:10.1371/journal.pone.0342983)
Supplement: S1 Table — (XLSX) [file pone.0342983.s004.xlsx]

## Sheet: S1_Table
	S1 Table. Ingredient boundaries (lower and upper limits, %) used for D-optimal design and Bayesian optimization in each trial.
	Trial	Phase	Boundaries	Egg yolk powder	Skimmed milk powder	Yeast extract	Soy peptide	Casein Na	CPSP	Fish oil
	Tr_1	D-optimal	Lower limit (%)	2.7	0	0	0	10.8	21.5	0
			Upper limit (%)	16.1	16.1	26.9	16.1	32.3	43	4.3
	Tr_2	D-optimal	Lower limit (%)	0	0	0	0	11.2	5.6	0
			Upper limit (%)	16.9	16.9	28.1	16.9	44.9	44.9	6.7
	Tr_3,4	BO	Lower limit (%)	2.3	0	0	0	0.6	0	0
			Upper limit (%)	27.9	22	28.1	13.7	45.7	49	6.8
	Tr_5,6	BO	Lower limit (%)	0	0	0	0	0	0	0
			Upper limit (%)	28.1	28.1	28.1	16.9	50	50	6.8
