# Supplementary material for: Data-driven optimization of diet formulation to enhance survival and growth in Japanese Eel (Anguilla japonica) larvae
Source: PLoS One. 2026 Feb 12;21(2):e0342983. doi: 10.1371/journal.pone.0342983 (PMC12900294; doi:10.1371/journal.pone.0342983)
Supplement: S2 Table — (XLSX) [file pone.0342983.s005.xlsx]

## Sheet: S2 Table
	S2 Table. Proximate composition (%) for each ingredient.
	Ingredient	Crude protein	Crude lipid	Crude ash	Crude carbohydrate1	Nucleic acids	Moisture	Total
	Egg yolk powder	34	57.3	3.4	2.2	0	3.1	100
	Skimmed milk powder	34.5	2.3	7.5	50.1	0	5.6	100
	Yeast extract	20.2	0.8	21.4	27.1	24.8	5.7	100
	Soy peptide	85.4	1	4.2	2.6	0.08	6.7	99.98
	Casein Na	88.2	1.8	4.4	0.1	0	5.5	100
	CPSP	73.4	15.5	6.4	0	0.02	4.7	100.02
	Fish oil	0	100	0	0	0	0	100
	1 Nitrogen free extract (NFE) = 100 - (moisture + crude protein + crude lipid + crude ash + nucleic acids)
