# Supplementary material for: Data-driven optimization of diet formulation to enhance survival and growth in Japanese Eel (Anguilla japonica) larvae
Source: PLoS One. 2026 Feb 12;21(2):e0342983. doi: 10.1371/journal.pone.0342983 (PMC12900294; doi:10.1371/journal.pone.0342983)
Supplement: S3 Table — (XLSX) [file pone.0342983.s006.xlsx]

## Sheet: S3 Table
	S3 Table. Estimated proximate composition (% of Dry matter) for each experimental diets.
	Diet_ID	Crude protein	Crude lipid	Crude ash	Crude carbohydrate	Nucleic acids
	No. 1	64.6761	23.3512	5.48113	6.48008	0.0115304
	No. 2	64.3201	18.2628	6.76031	8.5641	2.0927
	No. 3	65.777	8.41808	10.3696	8.11005	7.3252
	No. 4	71.9812	12.9962	5.44257	9.56443	0.0156606
	No. 5	49.2588	15.5064	10.5806	17.3486	7.30555
	No. 6	62.8171	11.6261	9.79982	8.48447	7.27256
	No. 7	72.0713	9.95901	8.09019	5.45272	4.42681
	No. 8	64.4739	10.997	8.34403	12.814	3.37101
	No. 13	72.5073	12.5669	5.10765	9.80038	0.0177676
	No. 14	77.0512	17.2678	5.24094	0.440071	0
	No. 15	65.7265	7.83576	10.5781	8.50072	7.35897
	No. 16	74.2544	11.1732	5.14891	9.40572	0.0177585
	No. 17	56.209	9.72705	9.96086	16.8551	7.24806
	No. 18	55.2979	15.4683	9.36988	14.6531	5.21074
	No. 19	80.3057	8.45018	5.9146	5.32947	0
	No. 20	55.8724	19.4004	9.19256	8.31861	7.21604
	No. 21	51.5896	12.9594	10.2237	17.8775	7.34973
	No. 22	66.6744	25.2591	5.55096	1.7183	0.797335
	No. 23	71.6241	16.0858	5.71245	6.04402	0.533667
	No. 24	55.3815	24.2564	6.53567	13.0462	0.780301
	No. 25	73.2967	20.5859	4.49768	1.60504	0.0147155
	No. 26	54.6705	21.4818	9.25368	8.4114	6.18262
	No. 27	60.6294	24.9083	7.15468	4.70344	2.60418
	No. 28	68.0596	9.96028	9.63547	6.53014	5.81451
	No. 29	77.0512	17.2678	5.24094	0.440071	0
	No. 30	53.9259	20.4958	10.1274	8.17253	7.27844
	No. 31	55.4574	16.7481	7.82173	15.7582	4.21464
	No. 33	58.1531	13.5315	7.9756	16.1598	4.18005
	No. 34	66.2156	12.8157	5.59883	14.8423	0.527606
	No. 35	70.9008	13.3772	6.87205	5.95901	2.89094
	No. 36	54.0523	15.7162	8.45488	16.5596	5.217
	No. 37	65.3833	23.4238	5.29116	4.8628	1.03896
	No. 38	64.8865	19.3552	6.10072	7.57367	2.08397
	No. 39	56.9857	23.185	6.72902	10.7847	2.3156
	No. 40	70.1324	14.4421	6.82416	6.24303	2.35824
	No. 41	66.3905	18.6021	6.30749	6.59183	2.10816
	No. 42	55.3611	22.3787	8.13999	9.18003	4.94019
	No. 43	49.8219	24.0399	9.23272	9.89063	7.0149
	No. 44	55.6891	17.1837	7.66093	15.7786	3.68761
	FSD (reference 1)	62.6777	22.5233	5.38098	9.41178	0.00622678
	FSY (reference 2)	58.4247	18.0603	8.34104	10.7919	4.38204
