# Supplementary material for: Data-driven optimization of diet formulation to enhance survival and growth in Japanese Eel (Anguilla japonica) larvae
Source: PLoS One. 2026 Feb 12;21(2):e0342983. doi: 10.1371/journal.pone.0342983 (PMC12900294; doi:10.1371/journal.pone.0342983)
Supplement: S4 Table — (XLSX) [file pone.0342983.s007.xlsx]

## Sheet: S4 Table
	S4 Table. Spinal deformity frequency in metamorphosed glass eels per diet after extended rearing following Tr_5 and Tr_6.
	Trial	Diet	No. of glass eels	Severe spinal deformities (%)*	Normal + mild deformities (%)
	Tr_5	FSD	26	7 (26.9)	19 (73.1)
		FSY	35	0 (0)	35 (100)
		No. 41	36	0 (0)	36 (100)
		No. 41→44	31	0 (0)	31 (100)
	Tr_6	FSD	10	5 (50.0)	5 (50.0)
		FSY	29	0 (0)	29 (100)
		No. 41	30	0 (0)	30 (100)
		No. 41→44	37	0 (0)	37 (100)
	* The criteria for identifying spinal deformities followed Jinbo et al. (2025).
