# Supplementary material for: Data-driven optimization of diet formulation to enhance survival and growth in Japanese Eel (Anguilla japonica) larvae
Source: PLoS One. 2026 Feb 12;21(2):e0342983. doi: 10.1371/journal.pone.0342983 (PMC12900294; doi:10.1371/journal.pone.0342983)
Supplement: S1 File — (ZIP) [file pone.0342983.s008.zip]

Archive with 28 entries (25 files):
- S1_File/
- __MACOSX/._S1_File
- S1_File/.DS_Store
- __MACOSX/S1_File/._.DS_Store
- S1_File/code/
- __MACOSX/S1_File/._code
- S1_File/README.txt
- __MACOSX/S1_File/._README.txt
- S1_File/data/
- __MACOSX/S1_File/._data
- S1_File/code/03_RF_Analysis_6-40dph.py
- __MACOSX/S1_File/code/._03_RF_Analysis_6-40dph.py
- S1_File/code/02_BO_Model_41-80dph.py
- __MACOSX/S1_File/code/._02_BO_Model_41-80dph.py
- S1_File/code/04_RF_Analysis_41-80dph.py
- __MACOSX/S1_File/code/._04_RF_Analysis_41-80dph.py
- S1_File/code/01_BO_Model_6-40dph.py
- __MACOSX/S1_File/code/._01_BO_Model_6-40dph.py
- S1_File/data/dataset_nutrition_6-40dph.csv
- __MACOSX/S1_File/data/._dataset_nutrition_6-40dph.csv
- S1_File/data/dataset_ingredients_6-40dph.csv
- __MACOSX/S1_File/data/._dataset_ingredients_6-40dph.csv
- S1_File/data/dataset_ingredients_41-80dph.csv
- __MACOSX/S1_File/data/._dataset_ingredients_41-80dph.csv
- S1_File/data/dataset_nutrition_41-80dph.csv
- __MACOSX/S1_File/data/._dataset_nutrition_41-80dph.csv
- S1_File/data/setting_constraints.csv
- __MACOSX/S1_File/data/._setting_constraints.csv
