# Supplementary material for: Data-driven optimization of diet formulation to enhance survival and growth in Japanese Eel (Anguilla japonica) larvae
Source: PLoS One. 2026 Feb 12;21(2):e0342983. doi: 10.1371/journal.pone.0342983 (PMC12900294; doi:10.1371/journal.pone.0342983)
Supplement: S1 File — (ZIP) [file pone.0342983.s008.zip › S1_File/README.txt]

S1 File: Source Code and Datasets
Data-Driven Optimization of Diet Formulation to Enhance Survival and Growth in Japanese Eel (Anguilla japonica) Larvae

This archive contains the Python scripts and datasets used for the Bayesian Optimization (BO) and Random Forest (RF) analyses described in the manuscript.

## File Contents

### Scripts
1. 01_BO_Model_6-40dph.py
   - Performs Bayesian Optimization for the early stage (6-40 dph).
   - Inputs: dataset_ingredients_6-40dph.csv, setting_constraints.csv
   - Outputs: Prediction results (CSV)

2. 02_BO_Model_41-80dph.py
   - Performs Bayesian Optimization for the late stage (41-80 dph).
   - Inputs: dataset_ingredients_41-80dph.csv, setting_constraints.csv
   - Outputs: Prediction results (CSV), SHAP values

3. 03_RF_Analysis_6-40dph.py
   - Performs Random Forest regression to analyze nutritional importance (6-40 dph).
   - Inputs: dataset_nutrition_6-40dph.csv
   - Outputs: Permutation Feature Importance (CSV, Plots)

4. 04_RF_Analysis_41-80dph.py
   - Performs Random Forest regression to analyze nutritional importance (41-80 dph).
   - Inputs: dataset_nutrition_41-80dph.csv
   - Outputs: Permutation Feature Importance (CSV, Plots)

### Datasets
The following CSV files must be placed in the same directory as the scripts.

- setting_constraints.csv
  Defines the upper/lower bounds and constraints for ingredient optimization.

- dataset_ingredients_6-40dph.csv
  Training data (Ingredient composition vs Survival/TL) for 6-40 dph.

- dataset_ingredients_41-80dph.csv
  Training data (Ingredient composition vs Survival/TL) for 41-80 dph.

- dataset_nutrition_6-40dph.csv
  Training data (Nutrient composition vs Survival/TL) for 6-40 dph.

- dataset_nutrition_41-80dph.csv
  Training data (Nutrient composition vs Survival/TL) for 41-80 dph.

## Requirements
- Python 3.x
- pandas
- numpy
- scipy
- scikit-learn
- matplotlib
- seaborn
- shap

## Usage
Ensure all files are in the same directory. Run the scripts using Python:
Example:
python 01_BO_Model_6-40dph.py
