# Supplementary material for: Data-driven optimization of diet formulation to enhance survival and growth in Japanese Eel (Anguilla japonica) larvae
Source: PLoS One. 2026 Feb 12;21(2):e0342983. doi: 10.1371/journal.pone.0342983 (PMC12900294; doi:10.1371/journal.pone.0342983)
Supplement: S1 File — (ZIP) [file pone.0342983.s008.zip › S1_File/code/02_BO_Model_41-80dph.py]

# =============================================================================
# 02_BO_Model_41-80dph.py
# Bayesian Optimization with SHAP Analysis (41-80 dph)
# =============================================================================

import matplotlib.pyplot as plt
import pandas as pd
import numpy as np
from numpy import matlib
from scipy.stats import norm
from sklearn.model_selection import KFold, cross_val_predict
from sklearn.gaussian_process import GaussianProcessRegressor
from sklearn.gaussian_process.kernels import WhiteKernel, RBF, ConstantKernel, Matern, DotProduct
from sklearn.metrics import r2_score, mean_squared_error, mean_absolute_error
from sklearn.ensemble import RandomForestRegressor
import shap
import os

# =============================================================================
# 1. Sample Generation
# =============================================================================

# --- Configuration ---
number_of_generating_samples = 100000 
desired_sum_of_components = 1

# Load constraints
try:
    setting_of_generation = pd.read_csv('setting_constraints.csv', index_col=0, header=0)
except FileNotFoundError:
    print("Error: 'setting_constraints.csv' not found.")
    raise

# --- Generate Random Samples ---
x_generated = np.random.rand(number_of_generating_samples, setting_of_generation.shape[1])
x_generated = pd.DataFrame(x_generated, columns=setting_of_generation.columns)

# Apply Upper/Lower Bounds
upper_bound = setting_of_generation.iloc[0, :]
lower_bound = setting_of_generation.iloc[1, :]
x_generated = x_generated * (upper_bound - lower_bound) + lower_bound

# Apply Summation Constraints
group_id = setting_of_generation.iloc[2, :]
for group_num in np.unique(group_id):
    if group_num > 0:
        target_cols = x_generated.columns[group_id == group_num]
        current_sum = x_generated[target_cols].sum(axis=1)
        x_generated[target_cols] = x_generated[target_cols].div(current_sum, axis=0) * desired_sum_of_components

x_generated.to_csv('remaining_samples.csv')

# =============================================================================
# 2. Bayesian Optimization
# =============================================================================

# --- Configuration ---
regression_method = 'gpr'
relaxation_param_1 = 0.001 
relaxation_param_2 = 0.001
weight_1 = 0.5 
weight_2 = 0.5 
number_of_selecting_samples_bo = 10

# --- Load Training Data (41-80 dph) ---
dataset = pd.read_csv('dataset_ingredients_41-80dph.csv', index_col=0, header=0)
x_prediction = pd.read_csv('remaining_samples.csv', index_col=0, header=0)

# --- Define Settings Inline ---
number_of_y_variables = 2
y_columns = dataset.columns[0:number_of_y_variables]
settings = pd.DataFrame(
    [[1, 1], [-3, -3], [3, 3]], 
    index=['goal', 'lower', 'upper'], 
    columns=y_columns
)

# Separate X and Y
y = dataset.iloc[:, 0:number_of_y_variables]
x = dataset.iloc[:, number_of_y_variables:]

# --- Preprocessing ---
autoscaled_y = (y - y.mean()) / y.std()
autoscaled_x = (x - x.mean()) / x.std()
autoscaled_x_prediction = (x_prediction - x.mean()) / x.std()

# Prepare containers
estimated_y_prediction_all = np.zeros((x_prediction.shape[0], number_of_y_variables))
std_of_estimated_y_prediction_all = np.zeros((x_prediction.shape[0], number_of_y_variables))
probabilities_prediction_all = np.zeros((x_prediction.shape[0], number_of_y_variables))
shap_values_all_targets = []

# --- Model Construction Loop ---
print(f"Starting optimization (41-80 dph) using {regression_method}...")

for y_number in range(number_of_y_variables):
    target_name = y.columns[y_number]
    print(f"  Modeling target: {target_name}")
    
    autoscaled_y_train = autoscaled_y.iloc[:, y_number]
    
    if regression_method == 'rf':
        model = RandomForestRegressor(n_estimators=100, random_state=42)
    elif regression_method == 'gpr':
        kernel = 1.0 * Matern(length_scale=1.0, nu=1.5) + WhiteKernel(noise_level=1.0)
        model = GaussianProcessRegressor(kernel=kernel, alpha=0, n_restarts_optimizer=10, normalize_y=False)
    
    # Fit
    model.fit(autoscaled_x, autoscaled_y_train)
    
    # Predict
    estimated_y_pred, estimated_y_pred_std = model.predict(autoscaled_x_prediction, return_std=True)
    
    # Probability of Improvement
    relax_param = relaxation_param_1 if y_number == 0 else relaxation_param_2
    goal_type = settings.iloc[0, y_number]
    
    if goal_type == 1: # Maximize
        best_observed = autoscaled_y_train.max()
        z_score = (estimated_y_pred - best_observed - relax_param) / estimated_y_pred_std
        prob = norm.cdf(z_score)
    else:
        prob = np.zeros_like(estimated_y_pred) # Simplified fallback
        
    estimated_y_prediction_all[:, y_number] = estimated_y_pred
    std_of_estimated_y_prediction_all[:, y_number] = estimated_y_pred_std
    probabilities_prediction_all[:, y_number] = prob
    
    # SHAP
    try:
        explainer = shap.KernelExplainer(model.predict, autoscaled_x)
        shap_values = explainer.shap_values(autoscaled_x)
        shap_values_all_targets.append(shap_values)
    except Exception as e:
        print(f"    SHAP analysis skipped: {e}")

# --- Save SHAP values to CSV (Specific to 41-80 dph script) ---
try:
    print("\nSaving SHAP values to 'shap_values_41-80.csv'...")
    shap_df = pd.DataFrame()
    for i, feature in enumerate(x.columns):
        temp_df = pd.DataFrame({
            'ID': x.index,
            'Feature': feature,
            'Value': x.iloc[:, i].values
        })
        for t in range(len(shap_values_all_targets)):
            vals = shap_values_all_targets[t]
            if isinstance(vals, list): vals = vals[0]
            if vals.shape[1] == x.shape[1]:
                temp_df[f'SHAP_Target_{t+1}'] = vals[:, i]
        shap_df = pd.concat([shap_df, temp_df], ignore_index=True)
    
    shap_df.to_csv('shap_values_41-80.csv', index=False)
    print("SHAP values saved.")
except Exception as e:
    print(f"Could not save aggregated SHAP CSV: {e}")

# --- Selection of Next Samples ---
weighted_log_prob = np.log(probabilities_prediction_all + 1e-100) * np.array([weight_1, weight_2])
sum_log_prob = weighted_log_prob.sum(axis=1)

# Save Predictions
results_all = pd.DataFrame(estimated_y_prediction_all, index=x_prediction.index, columns=y.columns)
results_all['Score'] = sum_log_prob
results_all.to_csv(f'prediction_results_41-80dph.csv')

# Best Candidates
best_indices = results_all.nlargest(number_of_selecting_samples_bo, 'Score').index
next_samples = x_prediction.loc[best_indices]

print("\nTop 10 Recommended Formulations (41-80 dph):")
print(next_samples)
next_samples.to_csv('top_candidates_41-80dph.csv')
