# Supplementary material for: Data-driven optimization of diet formulation to enhance survival and growth in Japanese Eel (Anguilla japonica) larvae
Source: PLoS One. 2026 Feb 12;21(2):e0342983. doi: 10.1371/journal.pone.0342983 (PMC12900294; doi:10.1371/journal.pone.0342983)
Supplement: S1 File — (ZIP) [file pone.0342983.s008.zip › S1_File/code/04_RF_Analysis_41-80dph.py]

# =============================================================================
# 04_RF_Analysis_41-80dph.py
# Random Forest Regression with Permutation Feature Importance (41-80 dph)
# =============================================================================

import matplotlib.pyplot as plt
import pandas as pd
import numpy as np
import seaborn as sns
import shap
from scipy import stats
from sklearn.ensemble import RandomForestRegressor
from sklearn.model_selection import KFold, cross_val_predict, GridSearchCV
from sklearn.inspection import permutation_importance
from sklearn.metrics import r2_score, mean_squared_error, mean_absolute_error

# --- Configuration ---
DATA_FILE = 'dataset_nutrition_41-80dph.csv'
NUMBER_OF_Y_VARIABLES = 2
RANDOM_SEED = 42
CV_FOLDS = 5

plt.rcParams['font.family'] = 'sans-serif'
plt.rcParams['font.size'] = 12

def load_data(file_path):
    try:
        dataset = pd.read_csv(file_path, index_col=0, header=0)
    except FileNotFoundError:
        print(f"Error: File '{file_path}' not found.")
        raise
    
    if dataset.isnull().sum().sum() > 0:
        dataset = dataset.fillna(dataset.mean())
        
    y = dataset.iloc[:, 0:NUMBER_OF_Y_VARIABLES]
    x = dataset.iloc[:, NUMBER_OF_Y_VARIABLES:]
    return x, y

def main():
    # 1. Load Data
    x, y = load_data(DATA_FILE)
    
    # 2. Loop through targets
    for i in range(NUMBER_OF_Y_VARIABLES):
        target_name = y.columns[i]
        y_series = y.iloc[:, i]
        
        print(f"\n--- Analyzing Target: {target_name} ---")
        
        model = RandomForestRegressor(n_estimators=100, random_state=RANDOM_SEED)
        
        # CV Performance
        y_pred = cross_val_predict(model, x, y_series, cv=CV_FOLDS)
        r2 = r2_score(y_series, y_pred)
        rmse = mean_squared_error(y_series, y_pred, squared=False)
        print(f"CV R2: {r2:.3f}, RMSE: {rmse:.3f}")
        
        # Fit Model
        model.fit(x, y_series)
        
        # Permutation Feature Importance
        result = permutation_importance(
            model, x, y_series,
            n_repeats=10,
            random_state=RANDOM_SEED,
            n_jobs=-1,
            scoring='neg_root_mean_squared_error'
        )
        
        # Save PFI
        pfi_df = pd.DataFrame({
            'feature': x.columns,
            'importance_mean': result.importances_mean,
            'importance_std': result.importances_std
        }).sort_values(by='importance_mean', ascending=False)
        
        pfi_df.to_csv(f"permutation_importance_{target_name}_41-80.csv", index=False)
        
        # Plot
        plt.figure(figsize=(10, 6))
        sns.barplot(x='importance_mean', y='feature', data=pfi_df.head(15), xerr=pfi_df['importance_std'].head(15))
        plt.title(f"PFI: {target_name} (41-80 dph)")
        plt.tight_layout()
        plt.savefig(f"PFI_plot_{target_name}_41-80.png")
        plt.close()

if __name__ == "__main__":
    main()
