# Supplementary material for: Data-driven optimization of diet formulation to enhance survival and growth in Japanese Eel (Anguilla japonica) larvae
Source: PLoS One. 2026 Feb 12;21(2):e0342983. doi: 10.1371/journal.pone.0342983 (PMC12900294; doi:10.1371/journal.pone.0342983)
Supplement: S1 File — (ZIP) [file pone.0342983.s008.zip › S1_File/code/01_BO_Model_6-40dph.py]

# =============================================================================
# 01_BO_Model_6-40dph.py
# Bayesian Optimization with SHAP Analysis (6-40 dph)
# =============================================================================

import matplotlib.pyplot as plt
import pandas as pd
import numpy as np
from numpy import matlib
from scipy.stats import norm
from sklearn.model_selection import KFold, cross_val_predict
from sklearn.gaussian_process import GaussianProcessRegressor
from sklearn.gaussian_process.kernels import WhiteKernel, RBF, ConstantKernel, Matern, DotProduct
from sklearn.metrics import r2_score, mean_squared_error, mean_absolute_error
from sklearn.ensemble import RandomForestRegressor
import shap
import os

# =============================================================================
# 1. Sample Generation
# =============================================================================

# --- Configuration ---
number_of_generating_samples = 100000
desired_sum_of_components = 1

# Load constraints (Renamed from setting_of_generation.csv)
try:
    setting_of_generation = pd.read_csv('setting_constraints.csv', index_col=0, header=0)
except FileNotFoundError:
    print("Error: 'setting_constraints.csv' not found.")
    raise

# --- Generate Random Samples ---
x_generated = np.random.rand(number_of_generating_samples, setting_of_generation.shape[1])
x_generated = pd.DataFrame(x_generated, columns=setting_of_generation.columns)

# Apply Upper/Lower Bounds
upper_bound = setting_of_generation.iloc[0, :]
lower_bound = setting_of_generation.iloc[1, :]
x_generated = x_generated * (upper_bound - lower_bound) + lower_bound

# Apply Summation Constraints
group_id = setting_of_generation.iloc[2, :]
for group_num in np.unique(group_id):
    if group_num > 0: # 0 means no constraint
        target_cols = x_generated.columns[group_id == group_num]
        current_sum = x_generated[target_cols].sum(axis=1)
        # Normalize to desired sum
        x_generated[target_cols] = x_generated[target_cols].div(current_sum, axis=0) * desired_sum_of_components

# Save generated samples for prediction step
x_generated.to_csv('remaining_samples.csv')

# =============================================================================
# 2. Bayesian Optimization
# =============================================================================

# --- Configuration ---
regression_method = 'gpr' # 'gpr' or 'rf'
# Relaxation parameters (Exploration vs Exploitation)
# Larger = Exploration, Smaller = Exploitation
relaxation_param_1 = 0.001 
relaxation_param_2 = 0.001
weight_1 = 0.5 # Weight for Survival
weight_2 = 0.5 # Weight for TL
number_of_selecting_samples_bo = 10

# --- Load Training Data ---
# (Renamed from training_data_multi_y_6-40dph...csv)
dataset = pd.read_csv('dataset_ingredients_6-40dph.csv', index_col=0, header=0)
x_prediction = pd.read_csv('remaining_samples.csv', index_col=0, header=0)

# --- Define Settings Inline (Fix for missing file) ---
# Goal: 1 = Maximize, 0 = Target Value
# Row 0: Goal Type, Row 1: Lower Bound, Row 2: Upper Bound
# We maximize both Survival and TL.
number_of_y_variables = 2
y_columns = dataset.columns[0:number_of_y_variables]
settings = pd.DataFrame(
    [[1, 1], [-3, -3], [3, 3]], 
    index=['goal', 'lower', 'upper'], 
    columns=y_columns
)

# Separate X and Y
y = dataset.iloc[:, 0:number_of_y_variables]
x = dataset.iloc[:, number_of_y_variables:]

# --- Preprocessing (Auto-Scaling) ---
autoscaled_y = (y - y.mean()) / y.std()
autoscaled_x = (x - x.mean()) / x.std()
autoscaled_x_prediction = (x_prediction - x.mean()) / x.std()

# Prepare containers for results
estimated_y_prediction_all = np.zeros((x_prediction.shape[0], number_of_y_variables))
std_of_estimated_y_prediction_all = np.zeros((x_prediction.shape[0], number_of_y_variables))
probabilities_prediction_all = np.zeros((x_prediction.shape[0], number_of_y_variables))
shap_values_all_targets = []

# --- Model Construction and Prediction Loop ---
print(f"Starting optimization using {regression_method}...")

for y_number in range(number_of_y_variables):
    target_name = y.columns[y_number]
    print(f"  Modeling target: {target_name}")
    
    autoscaled_y_train = autoscaled_y.iloc[:, y_number]
    
    # Select Model
    if regression_method == 'rf':
        model = RandomForestRegressor(n_estimators=100, random_state=42)
    elif regression_method == 'gpr':
        # Kernel: Matern + WhiteKernel
        kernel = 1.0 * Matern(length_scale=1.0, nu=1.5) + WhiteKernel(noise_level=1.0)
        model = GaussianProcessRegressor(kernel=kernel, alpha=0, n_restarts_optimizer=10, normalize_y=False)
    
    # Cross-Validation
    cv_pred = cross_val_predict(model, autoscaled_x, autoscaled_y_train, cv=10)
    r2 = r2_score(autoscaled_y_train, cv_pred)
    rmse = mean_squared_error(autoscaled_y_train, cv_pred, squared=False)
    print(f"    CV R2: {r2:.3f}, RMSE: {rmse:.3f}")
    
    # Fit on full data
    model.fit(autoscaled_x, autoscaled_y_train)
    
    # Prediction
    estimated_y_pred, estimated_y_pred_std = model.predict(autoscaled_x_prediction, return_std=True)
    
    # Probability of Improvement (PI) Calculation
    # Relaxation parameter assignment
    relax_param = relaxation_param_1 if y_number == 0 else relaxation_param_2
    
    goal_type = settings.iloc[0, y_number]
    target_std = y.std()[y_number] # Denormalize logic
    
    if goal_type == 1: # Maximize
        # Logic: (Mean - Best_Previous - Relax) / Std
        # Since data is autoscaled, we compare against max observed in training
        best_observed = autoscaled_y_train.max()
        z_score = (estimated_y_pred - best_observed - relax_param) / estimated_y_pred_std
        prob = norm.cdf(z_score)
        
    elif goal_type == 0: # Target Range
        # Logic using upper/lower bounds from settings (normalized)
        lower_limit = (settings.iloc[1, y_number] - y.mean()[y_number]) / target_std
        upper_limit = (settings.iloc[2, y_number] - y.mean()[y_number]) / target_std
        
        cdf_upper = norm.cdf((upper_limit - estimated_y_pred) / estimated_y_pred_std)
        cdf_lower = norm.cdf((lower_limit - estimated_y_pred) / estimated_y_pred_std)
        prob = cdf_upper - cdf_lower
        
    # Store results
    estimated_y_prediction_all[:, y_number] = estimated_y_pred
    std_of_estimated_y_prediction_all[:, y_number] = estimated_y_pred_std
    probabilities_prediction_all[:, y_number] = prob
    
    # SHAP Analysis (if applicable)
    try:
        # Use exact explainer for GPR if possible, or KernelExplainer as fallback
        # Here we use a summary approach for simplicity or omit if too slow
        # For simplicity in this script, we perform SHAP on training data
        explainer = shap.KernelExplainer(model.predict, autoscaled_x)
        shap_values = explainer.shap_values(autoscaled_x)
        shap_values_all_targets.append(shap_values)
        
        plt.figure()
        shap.summary_plot(shap_values, autoscaled_x, show=False)
        plt.title(f"SHAP Summary: {target_name}")
        plt.tight_layout()
        plt.savefig(f'shap_summary_{target_name}.png')
        plt.close()
    except Exception as e:
        print(f"    SHAP analysis skipped due to: {e}")

# --- Selection of Next Samples ---
# Calculate weighted sum of log probabilities
weighted_log_prob = np.log(probabilities_prediction_all + 1e-100) * np.array([weight_1, weight_2])
sum_log_prob = weighted_log_prob.sum(axis=1)

# Save Predictions
pred_df = pd.DataFrame(estimated_y_prediction_all, index=x_prediction.index, columns=y.columns)
prob_df = pd.DataFrame(probabilities_prediction_all, index=x_prediction.index, columns=[f"Prob_{c}" for c in y.columns])
score_df = pd.DataFrame(sum_log_prob, index=x_prediction.index, columns=["Score"])

results_all = pd.concat([pred_df, prob_df, score_df], axis=1)
results_all.to_csv(f'prediction_results_6-40dph.csv')
print("Predictions saved to 'prediction_results_6-40dph.csv'")

# Select best candidates
best_indices = score_df.nlargest(number_of_selecting_samples_bo, 'Score').index
next_samples = x_prediction.loc[best_indices]

print("\nTop 10 Recommended Formulations:")
print(next_samples)
next_samples.to_csv('top_candidates_6-40dph.csv')
