# Supplementary material for: Data-driven optimization of diet formulation to enhance survival and growth in Japanese Eel (Anguilla japonica) larvae
Source: PLoS One. 2026 Feb 12;21(2):e0342983. doi: 10.1371/journal.pone.0342983 (PMC12900294; doi:10.1371/journal.pone.0342983)
Supplement: S1 File — (ZIP) [file pone.0342983.s008.zip › S1_File/data/dataset_nutrition_6-40dph.csv]

	Survival	TL	Crude.Protein	Crude.Lipids	Crude.Ash	Crude.Sugar	Nucleic.Acid
1	0.351195464	0.260282805	65.03904718	20.9845444	5.166356028	8.79118083	0.018871565
2	1.088130207	0.018591629	64.45520861	16.33603603	6.337919638	10.8617944	2.009041328
3	0.984498759	-0.111549774	65.57640272	5.851826354	10.10453113	11.35289171	7.114348086
4	2.009298637	0.669298643	72.64669464	11.6415862	4.663028027	11.03100232	0.017688817
5	-0.08635954	-1.914937783	47.47475826	14.23172404	10.92135004	20.39741579	6.974751855
6	-0.627545993	-2.165924774	62.52178641	9.904086067	9.924502432	10.61973338	7.029891707
7	0.224534805	0.697186086	72.61386476	8.147122119	7.714131229	7.238056668	4.286825229
8	-1.65234587	-0.799440045	64.66212461	7.553357118	8.195000064	16.36242539	3.227092817
FSD	0.120903356	-0.232395362	62.73383808	21.04069256	4.807226938	11.40624803	0.011994394
FSY	-0.120903356	0.232395362	57.88184548	16.18485342	8.077582112	13.64854777	4.207171213
13	0.491584415	-0.707806326	72.80198895	12.88387701	4.135089586	10.16319792	0.015846537
14	-0.011223388	-0.06434603	78.1089781	15.78988357	3.918807246	2.174110562	0.008220518
15	-2.610560158	-2.723981922	65.82929147	4.22583375	10.99041423	11.87021009	7.084250464
16	-0.725030895	-1.136779857	75.45287156	9.774437702	4.116624475	10.63827507	0.017791191
17	-2.305283991	-2.938468687	55.10915941	8.9514589	9.601985342	19.32117297	7.016223377
18	-0.873179623	-1.86603486	54.96705687	11.89790827	9.45649161	18.70082518	4.977718075
19	0.347925043	-0.707806326	82.06802308	4.988937573	4.614767255	8.318511127	0.009760965
20	0.289563422	-0.664908973	54.37319287	20.24411516	8.769800523	9.604354719	7.008536727
21	-0.67115863	-1.351266623	49.84755999	12.74231095	10.7673493	19.6273212	7.015458554
22	-0.698094763	-0.536216914	67.2515827	23.07070277	5.313613875	3.596318561	0.767782093
FSD	0.078563719	0.150140736	62.73383808	21.04069256	4.807226938	11.40624803	0.011994394
FSY	-0.078563719	-0.150140736	57.88184548	16.18485342	8.077582112	13.64854777	4.207171213
23	0.909654653	0.403773151	72.08400459	14.83888869	4.967446502	7.592589804	0.517070422
24	-0.995269209	-2.044638511	54.6872471	22.20601311	6.493219851	15.86834466	0.745175279
25	-1.41665335	-0.747409876	73.55015403	21.80826209	3.352038697	1.275267384	0.014277803
26	0.231426846	-1.520592506	53.23681515	20.81650308	9.301960685	10.70881068	5.935910403
27	-0.048158188	-1.271455881	60.11821104	23.14329267	7.118563464	7.131301723	2.488631104
28	0.111031377	-2.766275633	68.40687571	6.28910879	9.491055538	10.19506841	5.617891547
29	0.153838655	-1.314410471	78.1089781	15.78988357	3.918807246	2.174110562	0.008220518
30	0.766517818	-2.207865955	53.10533885	17.81648306	10.36717941	11.7207228	6.990275887
31	2.258083904	-0.120272854	53.92584989	17.81116253	7.233202269	16.97606041	4.053724903
29	-0.044145005	-0.867682729	78.1089781	15.78988357	3.918807246	2.174110562	0.008220518
FSD	-0.923031928	-0.197591117	62.73383808	21.04069256	4.807226938	11.40624803	0.011994394
FSY	0.923031928	0.197591117	57.88184548	16.18485342	8.077582112	13.64854777	4.207171213
31	1.331796792	-0.116548706	53.92584989	17.81116253	7.233202269	16.97606041	4.053724903
33	1.284232621	-1.165487061	56.71037742	14.50726065	7.323278133	17.43354843	4.02553537
34	1.23666845	-0.932389649	65.90871667	13.35578121	4.791108109	15.44047795	0.503916063
35	2.283080215	0.466194824	71.21924967	12.69834725	6.190213712	7.095145918	2.797043454
36	-0.095128342	-1.048938355	52.70756878	16.02625573	8.001275722	18.24260695	5.022292808
37	1.902566846	1.398584473	65.13877823	24.14030706	4.115975108	5.598501324	1.006438277
38	2.853850268	0.58274353	64.40592251	20.2222131	5.017192231	8.337853813	2.016818346
39	0.237820856	1.398584473	56.3596801	22.27284899	6.285356448	12.86484481	2.217269655
40	1.379360963	1.048938355	70.53641651	12.93073645	6.118034969	8.13613303	2.278679032
FSD	-0.237820856	0.815840943	62.73383808	21.04069256	4.807226938	11.40624803	0.011994394
FSY	0.237820856	-0.815840943	57.88184548	16.18485342	8.077582112	13.64854777	4.207171213
41	2.076978173	1.919657524	66.17711506	18.6372645	5.380997752	7.766253644	2.038369043
41	1.651922175	1.693815462	66.17711506	18.6372645	5.380997752	7.766253644	2.038369043
41	1.922412356	2.032578554	66.17711506	18.6372645	5.380997752	7.766253644	2.038369043
41	1.96105381	1.806736493	66.17711506	18.6372645	5.380997752	7.766253644	2.038369043
41	1.34279054	2.032578554	66.17711506	18.6372645	5.380997752	7.766253644	2.038369043
41	1.767846538	1.806736493	66.17711506	18.6372645	5.380997752	7.766253644	2.038369043
41	1.458714903	2.484262678	66.17711506	18.6372645	5.380997752	7.766253644	2.038369043
41	2.115619627	2.032578554	66.17711506	18.6372645	5.380997752	7.766253644	2.038369043
FSD	-0.85977236	-4.01E-15	62.73383808	21.04069256	4.807226938	11.40624803	0.011994394
FSD	-0.048301818	-0.225842062	62.73383808	21.04069256	4.807226938	11.40624803	0.011994394
FSY	-0.164226181	-0.112921031	57.88184548	16.18485342	8.077582112	13.64854777	4.207171213
FSY	1.072300359	0.338763092	57.88184548	16.18485342	8.077582112	13.64854777	4.207171213
41	1.141856948	1.242892379	66.17711506	18.6372645	5.380997752	7.766253644	2.038369043
41	2.273238145	1.598004488	66.17711506	18.6372645	5.380997752	7.766253644	2.038369043
41	1.141856948	1.242892379	66.17711506	18.6372645	5.380997752	7.766253644	2.038369043
41	1.938014086	1.598004488	66.17711506	18.6372645	5.380997752	7.766253644	2.038369043
41	0.932341912	1.242892379	66.17711506	18.6372645	5.380997752	7.766253644	2.038369043
41	1.183759955	0.887780271	66.17711506	18.6372645	5.380997752	7.766253644	2.038369043
41	0.953293415	1.420448433	66.17711506	18.6372645	5.380997752	7.766253644	2.038369043
41	1.518984014	2.663340813	66.17711506	18.6372645	5.380997752	7.766253644	2.038369043
FSD	-0.953293415	0.177556054	62.73383808	21.04069256	4.807226938	11.40624803	0.011994394
FSD	-1.03709943	1.242892379	62.73383808	21.04069256	4.807226938	11.40624803	0.011994394
FSY	0.639020861	-0.177556054	57.88184548	16.18485342	8.077582112	13.64854777	4.207171213
FSY	1.351371985	-1.242892379	57.88184548	16.18485342	8.077582112	13.64854777	4.207171213
41	0.834844723	0.955573249	66.17711506	18.6372645	5.380997752	7.766253644	2.038369043
41	-0.933061749	1.870169748	66.17711506	18.6372645	5.380997752	7.766253644	2.038369043
44	2.602751194	1.055991932	53.83856874	18.42653298	7.125832611	17.06882406	3.540241612
44	0.687519183	0.221069281	53.83856874	18.42653298	7.125832611	17.06882406	3.540241612
41	-0.049108513	0.625878536	66.17711506	18.6372645	5.380997752	7.766253644	2.038369043
41	1.27682134	3.162390649	66.17711506	18.6372645	5.380997752	7.766253644	2.038369043
FSD	0.098217026	0.484312129	62.73383808	21.04069256	4.807226938	11.40624803	0.011994394
FSD	-0.933061749	0.258170622	62.73383808	21.04069256	4.807226938	11.40624803	0.011994394
FSY	0.834844723	-0.742482751	57.88184548	16.18485342	8.077582112	13.64854777	4.207171213
FSD	0.098217026	1.064141689	62.73383808	21.04069256	4.807226938	11.40624803	0.011994394
FSD	0.540193644	0.622801006	62.73383808	21.04069256	4.807226938	11.40624803	0.011994394
41	1.891908289	2.331047933	66.17711506	18.6372645	5.380997752	7.766253644	2.038369043
41	1.56288076	2.108645711	66.17711506	18.6372645	5.380997752	7.766253644	2.038369043
44	1.645137642	0.191318728	53.83856874	18.42653298	7.125832611	17.06882406	3.540241612
44	1.974165171	0.373572923	53.83856874	18.42653298	7.125832611	17.06882406	3.540241612
41	1.480623878	1.49943064	66.17711506	18.6372645	5.380997752	7.766253644	2.038369043
41	1.110467909	1.05134298	66.17711506	18.6372645	5.380997752	7.766253644	2.038369043
FSD	-0.534669734	0.791576329	62.73383808	21.04069256	4.807226938	11.40624803	0.011994394
FSD	-0.246770646	0.827905831	62.73383808	21.04069256	4.807226938	11.40624803	0.011994394
FSY	0.411284411	-1.004093214	57.88184548	16.18485342	8.077582112	13.64854777	4.207171213
FSY	0.37015597	-0.615388946	57.88184548	16.18485342	8.077582112	13.64854777	4.207171213
FSD	-0.699183498	1.473379032	62.73383808	21.04069256	4.807226938	11.40624803	0.011994394
FSD	-0.287899087	0.44273459	62.73383808	21.04069256	4.807226938	11.40624803	0.011994394
