# Supplementary material for: Data-driven optimization of diet formulation to enhance survival and growth in Japanese Eel (Anguilla japonica) larvae
Source: PLoS One. 2026 Feb 12;21(2):e0342983. doi: 10.1371/journal.pone.0342983 (PMC12900294; doi:10.1371/journal.pone.0342983)
Supplement: S1 File — (ZIP) [file pone.0342983.s008.zip › S1_File/data/dataset_ingredients_6-40dph.csv]

	Survival	TL	Egg yolk powder	skimmed milk powder	Yeast extract	Soy peptide	Casein Na	CPSP	Fish oil
1	0.351195464	0.260282805	0.17	0.11	0	0.11	0.11	0.45	0.05
2	1.088130207	0.018591629	0.11	0.11	0.08	0.08	0.23	0.34	0.05
3	0.984498759	-0.111549774	0.03	0	0.28	0	0.34	0.35	0
4	2.009298637	0.669298643	0.1	0.17	0	0.15	0.34	0.23	0.02
5	-0.08635954	-1.914937783	0.17	0.17	0.28	0	0.11	0.27	0
6	-0.627545993	-2.165924774	0.03	0	0.28	0.17	0.25	0.23	0.05
7	0.224534805	0.697186086	0.06	0	0.17	0.17	0.33	0.27	0.01
8	-1.65234587	-0.799440045	0.03	0.17	0.13	0.06	0.16	0.45	0.01
FSD	0.120903356	-0.232395362	0.17	0.17	0	0.06	0.22	0.33	0.06
FSY	-0.120903356	0.232395362	0.11	0.11	0.17	0	0.23	0.34	0.05
13	0.491584415	-0.707806326	0.17	0.17	0	0.17	0.44	0.06	0
14	-0.011223388	-0.06434603	0.17	0	0	0	0.45	0.38	0
15	-2.610560158	-2.723981922	0	0	0.28	0.17	0.11	0.44	0
16	-0.725030895	-1.136779857	0	0.17	0	0.17	0.45	0.15	0.07
17	-2.305283991	-2.938468687	0	0.17	0.28	0	0.43	0.06	0.07
18	-0.873179623	-1.86603486	0	0.17	0.2	0	0.11	0.45	0.07
19	0.347925043	-0.707806326	0	0.1	0	0	0.45	0.45	0
20	0.289563422	-0.664908973	0.17	0	0.28	0	0.43	0.06	0.07
21	-0.67115863	-1.351266623	0.17	0.17	0.28	0.17	0.11	0.1	0
22	-0.698094763	-0.536216914	0.17	0	0.03	0.17	0.11	0.45	0.07
FSD	0.078563719	0.150140736	0.17	0.17	0	0.06	0.22	0.33	0.06
FSY	-0.078563719	-0.150140736	0.11	0.11	0.17	0	0.23	0.34	0.05
23	0.909654653	0.403773151	0.17	0.09	0.02	0.11	0.31	0.3	0
24	-0.995269209	-2.044638511	0.27	0.22	0.03	0.01	0.01	0.46	0
25	-1.41665335	-0.747409876	0.28	0.01	0	0.14	0.46	0.1	0.01
26	0.231426846	-1.520592506	0.25	0.02	0.24	0.01	0.17	0.31	0.01
27	-0.048158188	-1.271455881	0.28	0.02	0.1	0.06	0.06	0.48	0
28	0.111031377	-2.766275633	0.02	0	0.22	0.04	0.22	0.49	0
29	0.153838655	-1.314410471	0.17	0	0	0	0.45	0.38	0
30	0.766517818	-2.207865955	0.09	0	0.28	0	0.11	0.45	0.07
31	2.258083904	-0.120272854	0.2	0.2	0.16	0	0.4	0	0.03
29	-0.044145005	-0.867682729	0.17	0	0	0	0.45	0.38	0
FSD	-0.923031928	-0.197591117	0.17	0.17	0	0.06	0.22	0.33	0.06
FSY	0.923031928	0.197591117	0.11	0.11	0.17	0	0.22	0.34	0.04
31	1.331796792	-0.116548706	0.2	0.2	0.16	0	0.4	0	0.03
33	1.284232621	-1.165487061	0.2	0.21	0.16	0	0.43	0	0
34	1.23666845	-0.932389649	0.17	0.26	0.02	0.14	0.41	0.01	0.01
35	2.283080215	0.466194824	0.12	0.04	0.11	0.14	0.39	0.18	0.02
36	-0.095128342	-1.048938355	0.11	0.2	0.2	0.01	0.39	0.02	0.07
37	1.902566846	1.398584473	0.23	0.06	0.04	0	0.47	0.14	0.06
38	2.853850268	0.58274353	0.21	0.09	0.08	0.01	0.49	0.08	0.04
39	0.237820856	1.398584473	0.18	0.15	0.09	0.01	0.24	0.27	0.07
40	1.379360963	1.048938355	0.11	0.06	0.09	0.08	0.35	0.29	0.02
FSD	-0.237820856	0.815840943	0.17	0.17	0	0.06	0.22	0.33	0.06
FSY	0.237820856	-0.815840943	0.11	0.11	0.17	0	0.23	0.34	0.05
41	2.076978173	1.919657524	0.194382022	0.073033708	0.080898876	0.03258427	0.417977528	0.166292135	0.034831461
41	1.651922175	1.693815462	0.194382022	0.073033708	0.080898876	0.03258427	0.417977528	0.166292135	0.034831461
41	1.922412356	2.032578554	0.194382022	0.073033708	0.080898876	0.03258427	0.417977528	0.166292135	0.034831461
41	1.96105381	1.806736493	0.194382022	0.073033708	0.080898876	0.03258427	0.417977528	0.166292135	0.034831461
41	1.34279054	2.032578554	0.194382022	0.073033708	0.080898876	0.03258427	0.417977528	0.166292135	0.034831461
41	1.767846538	1.806736493	0.194382022	0.073033708	0.080898876	0.03258427	0.417977528	0.166292135	0.034831461
41	1.458714903	2.484262678	0.194382022	0.073033708	0.080898876	0.03258427	0.417977528	0.166292135	0.034831461
41	2.115619627	2.032578554	0.194382022	0.073033708	0.080898876	0.03258427	0.417977528	0.166292135	0.034831461
FSD	-0.85977236	-4.01E-15	0.17	0.17	0	0.06	0.22	0.33	0.06
FSD	-0.048301818	-0.225842062	0.17	0.17	0	0.06	0.22	0.33	0.06
FSY	-0.164226181	-0.112921031	0.11	0.11	0.17	0	0.23	0.34	0.05
FSY	1.072300359	0.338763092	0.11	0.11	0.17	0	0.23	0.34	0.05
41	1.141856948	1.242892379	0.194382022	0.073033708	0.080898876	0.03258427	0.417977528	0.166292135	0.034831461
41	2.273238145	1.598004488	0.194382022	0.073033708	0.080898876	0.03258427	0.417977528	0.166292135	0.034831461
41	1.141856948	1.242892379	0.194382022	0.073033708	0.080898876	0.03258427	0.417977528	0.166292135	0.034831461
41	1.938014086	1.598004488	0.194382022	0.073033708	0.080898876	0.03258427	0.417977528	0.166292135	0.034831461
41	0.932341912	1.242892379	0.194382022	0.073033708	0.080898876	0.03258427	0.417977528	0.166292135	0.034831461
41	1.183759955	0.887780271	0.194382022	0.073033708	0.080898876	0.03258427	0.417977528	0.166292135	0.034831461
41	0.953293415	1.420448433	0.194382022	0.073033708	0.080898876	0.03258427	0.417977528	0.166292135	0.034831461
41	1.518984014	2.663340813	0.194382022	0.073033708	0.080898876	0.03258427	0.417977528	0.166292135	0.034831461
FSD	-0.953293415	0.177556054	0.17	0.17	0	0.06	0.22	0.33	0.06
FSD	-1.03709943	1.242892379	0.17	0.17	0	0.06	0.22	0.33	0.06
FSY	0.639020861	-0.177556054	0.11	0.11	0.17	0	0.23	0.34	0.05
FSY	1.351371985	-1.242892379	0.11	0.11	0.17	0	0.23	0.34	0.05
41	0.834844723	0.955573249	0.194382022	0.073033708	0.080898876	0.03258427	0.417977528	0.166292135	0.034831461
41	-0.933061749	1.870169748	0.194382022	0.073033708	0.080898876	0.03258427	0.417977528	0.166292135	0.034831461
44	2.602751194	1.055991932	0.232243517	0.211950395	0.14205186	0.002254791	0.350620068	0.049605411	0.014656144
44	0.687519183	0.221069281	0.232243517	0.211950395	0.14205186	0.002254791	0.350620068	0.049605411	0.014656144
41	-0.049108513	0.625878536	0.194382022	0.073033708	0.080898876	0.03258427	0.417977528	0.166292135	0.034831461
41	1.27682134	3.162390649	0.194382022	0.073033708	0.080898876	0.03258427	0.417977528	0.166292135	0.034831461
FSD	0.098217026	0.484312129	0.17	0.17	0	0.06	0.22	0.33	0.06
FSD	-0.933061749	0.258170622	0.17	0.17	0	0.06	0.22	0.33	0.06
FSY	0.834844723	-0.742482751	0.11	0.11	0.17	0	0.23	0.34	0.05
FSD	0.098217026	1.064141689	0.17	0.17	0	0.06	0.22	0.33	0.06
FSD	0.540193644	0.622801006	0.17	0.17	0	0.06	0.22	0.33	0.06
41	1.891908289	2.331047933	0.194382022	0.073033708	0.080898876	0.03258427	0.417977528	0.166292135	0.034831461
41	1.56288076	2.108645711	0.194382022	0.073033708	0.080898876	0.03258427	0.417977528	0.166292135	0.034831461
44	1.645137642	0.191318728	0.232243517	0.211950395	0.14205186	0.002254791	0.350620068	0.049605411	0.014656144
44	1.974165171	0.373572923	0.232243517	0.211950395	0.14205186	0.002254791	0.350620068	0.049605411	0.014656144
41	1.480623878	1.49943064	0.194382022	0.073033708	0.080898876	0.03258427	0.417977528	0.166292135	0.034831461
41	1.110467909	1.05134298	0.194382022	0.073033708	0.080898876	0.03258427	0.417977528	0.166292135	0.034831461
FSD	-0.534669734	0.791576329	0.17	0.17	0	0.06	0.22	0.33	0.06
FSD	-0.246770646	0.827905831	0.17	0.17	0	0.06	0.22	0.33	0.06
FSY	0.411284411	-1.004093214	0.11	0.11	0.17	0	0.23	0.34	0.05
FSY	0.37015597	-0.615388946	0.11	0.11	0.17	0	0.23	0.34	0.05
FSD	-0.699183498	1.473379032	0.17	0.17	0	0.06	0.22	0.33	0.06
FSD	-0.287899087	0.44273459	0.17	0.17	0	0.06	0.22	0.33	0.06
