# Supplementary material for: Data-driven optimization of diet formulation to enhance survival and growth in Japanese Eel (Anguilla japonica) larvae
Source: PLoS One. 2026 Feb 12;21(2):e0342983. doi: 10.1371/journal.pone.0342983 (PMC12900294; doi:10.1371/journal.pone.0342983)
Supplement: S1 File — (ZIP) [file pone.0342983.s008.zip › S1_File/data/dataset_ingredients_41-80dph.csv]

	Survival	TL	Egg yolk powder	skimmed milk powder	Yeast extract	Soy peptide	Casein Na	CPSP	Fish oil
1	-1.118683954	-0.863771092	0.17	0.11	0	0.11	0.11	0.45	0.05
2	-0.184044023	1.082741666	0.11	0.11	0.08	0.08	0.23	0.34	0.05
3	1.436314368	-0.103187461	0.03	0	0.28	0	0.34	0.35	0
4	0.045806254	-2.174687848	0.1	0.17	0	0.15	0.34	0.23	0.02
5	0.96331026	-0.532408542	0.17	0.17	0.28	0	0.11	0.27	0
6	2.049305819	0.346380444	0.03	0	0.28	0.17	0.25	0.23	0.05
7	0.489705245	-0.578915567	0.06	0	0.17	0.17	0.33	0.27	0.01
8	1.250183362	1.067239325	0.03	0.17	0.13	0.06	0.16	0.45	0.01
FSD	-0.758797502	-0.621547006	0.17	0.17	0	0.06	0.22	0.33	0.06
FSY	0.758797502	0.621547006	0.11	0.11	0.17	0	0.23	0.34	0.05
13	-2.174799694	-1.378321062	0.17	0.17	0	0.17	0.44	0.06	0
14	-0.755770342	-0.504263803	0.17	0	0	0	0.45	0.38	0
16	-1.655481068	-2.857494884	0	0.17	0	0.17	0.45	0.15	0.07
18	0.361664059	0.302558282	0	0.17	0.2	0	0.11	0.45	0.07
19	-0.756282554	-0.705969324	0	0.1	0	0	0.45	0.45	0
20	0.351238239	0.369793456	0.17	0	0.28	0	0.43	0.06	0.07
21	0.018265701	-0.974910019	0.17	0.17	0.28	0.17	0.11	0.1	0
22	-1.293317528	0.100852761	0.17	0	0.03	0.17	0.11	0.45	0.07
FSD	-0.986305157	-0.302558282	0.17	0.17	0	0.06	0.22	0.33	0.06
FSY	0.986305157	0.302558282	0.11	0.11	0.17	0	0.23	0.34	0.05
23	0.545144115	1.029853867	0.17	0.09	0.02	0.11	0.31	0.3	0
24	0.367512887	2.091558885	0.27	0.22	0.03	0.01	0.01	0.46	0
25	-1.819188788	-0.095553452	0.28	0.01	0	0.14	0.46	0.1	0.01
26	0.686024055	1.121868302	0.25	0.02	0.24	0.01	0.17	0.31	0.01
27	0.330761598	2.218963487	0.28	0.02	0.1	0.06	0.06	0.48	0
28	0.869780498	-0.17341182	0.02	0	0.22	0.04	0.22	0.49	0
29	-1.310795962	1.001541733	0.17	0	0	0	0.45	0.38	0
30	0.710524914	-0.767966629	0.09	0	0.28	0	0.11	0.45	0.07
31	1.512928049	1.603174577	0.2	0.2	0.16	0	0.4	0	0.03
FSD	-0.606396263	0.145099686	0.17	0.17	0	0.06	0.22	0.33	0.06
FSY	0.606396263	-0.145099686	0.11	0.11	0.17	0	0.22	0.34	0.04
31	1.503776258	-1.092297374	0.2	0.2	0.16	0	0.4	0	0.03
33	0.725071564	-1.502930229	0.2	0.21	0.16	0	0.43	0	0
34	-1.836899985	-2.702058559	0.17	0.26	0.02	0.14	0.41	0.01	0.01
35	0.418516603	-1.434855533	0.12	0.04	0.11	0.14	0.39	0.18	0.02
36	0.9977789	-0.242718185	0.11	0.2	0.2	0.01	0.39	0.02	0.07
37	-0.208264417	-1.004036216	0.23	0.06	0.04	0	0.47	0.14	0.06
38	-0.027232315	-0.470187289	0.21	0.09	0.08	0.01	0.49	0.08	0.04
39	0.213518958	1.070450553	0.18	0.15	0.09	0.01	0.24	0.27	0.07
40	0.778500391	-0.55547728	0.11	0.06	0.09	0.08	0.35	0.29	0.02
FSD	-1.133631578	-0.290169481	0.17	0.17	0	0.06	0.22	0.33	0.06
FSY	1.133631578	0.290169481	0.11	0.11	0.17	0	0.23	0.34	0.05
41	0.70285109	-1.523001956	0.194382022	0.073033708	0.080898876	0.03258427	0.417977528	0.166292135	0.034831461
41	0.967437421	-0.933865653	0.194382022	0.073033708	0.080898876	0.03258427	0.417977528	0.166292135	0.034831461
42	1.435685199	-2.381683094	0.264937993	0.058624577	0.187147689	0.001127396	0.286358512	0.166854566	0.034949267
42	1.622818628	-1.702829439	0.264937993	0.058624577	0.187147689	0.001127396	0.286358512	0.166854566	0.034949267
43	0.942963798	-1.892149089	0.267192785	0.029312289	0.26832018	0.004509583	0.273957159	0.108229989	0.050732807
43	0.577349345	-2.546192181	0.267192785	0.029312289	0.26832018	0.004509583	0.273957159	0.108229989	0.050732807
44	1.511346538	-0.849909065	0.232243517	0.211950395	0.14205186	0.002254791	0.350620068	0.049605411	0.014656144
FSD	-0.463618893	0.147357722	0.17	0.17	0	0.06	0.22	0.33	0.06
FSD	-1.648342599	0.190203404	0.17	0.17	0	0.06	0.22	0.33	0.06
FSY	1.639697339	0.000949217	0.11	0.11	0.17	0	0.23	0.34	0.05
FSY	0.472264153	-0.338510342	0.11	0.11	0.17	0	0.23	0.34	0.05
41	1.174114324	-0.753255461	0.194382022	0.073033708	0.080898876	0.03258427	0.417977528	0.166292135	0.034831461
41	0.146447025	0.356805218	0.194382022	0.073033708	0.080898876	0.03258427	0.417977528	0.166292135	0.034831461
42	0.529155848	-1.704736043	0.264937993	0.058624577	0.187147689	0.001127396	0.286358512	0.166854566	0.034949267
42	1.023451333	-2.576926577	0.264937993	0.058624577	0.187147689	0.001127396	0.286358512	0.166854566	0.034949267
43	1.446430125	-1.3082858	0.267192785	0.029312289	0.26832018	0.004509583	0.273957159	0.108229989	0.050732807
43	1.399337919	-2.101186286	0.267192785	0.029312289	0.26832018	0.004509583	0.273957159	0.108229989	0.050732807
44	2.246423335	-0.356805218	0.232243517	0.211950395	0.14205186	0.002254791	0.350620068	0.049605411	0.014656144
44	1.271262881	-0.436095267	0.232243517	0.211950395	0.14205186	0.002254791	0.350620068	0.049605411	0.014656144
FSD	-1.122057287	0.753255461	0.17	0.17	0	0.06	0.22	0.33	0.06
FSD	-1.037948314	0.039645024	0.17	0.17	0	0.06	0.22	0.33	0.06
FSY	1.088810183	-0.356805218	0.11	0.11	0.17	0	0.23	0.34	0.05
FSY	1.071195418	-0.436095267	0.11	0.11	0.17	0	0.23	0.34	0.05
41	-0.019100689	0.173322923	0.194382022	0.073033708	0.080898876	0.03258427	0.417977528	0.166292135	0.034831461
41	-0.063200582	0.944025905	0.194382022	0.073033708	0.080898876	0.03258427	0.417977528	0.166292135	0.034831461
44	1.339699983	-0.105928217	0.232243517	0.211950395	0.14205186	0.002254791	0.350620068	0.049605411	0.014656144
44	1.4054595	-0.259373718	0.232243517	0.211950395	0.14205186	0.002254791	0.350620068	0.049605411	0.014656144
44	1.023183327	0.246143962	0.232243517	0.211950395	0.14205186	0.002254791	0.350620068	0.049605411	0.014656144
44	1.592549957	0.551133289	0.232243517	0.211950395	0.14205186	0.002254791	0.350620068	0.049605411	0.014656144
FSD	-0.553487631	-1.664154168	0.17	0.17	0	0.06	0.22	0.33	0.06
FSD	-1.658146723	-1.000731887	0.17	0.17	0	0.06	0.22	0.33	0.06
FSY	0.536039144	1.507052861	0.11	0.11	0.17	0	0.23	0.34	0.05
FSY	1.67559521	1.157833195	0.11	0.11	0.17	0	0.23	0.34	0.05
FSY	1.080802532	-1.067093788	0.11	0.11	0.17	0	0.23	0.34	0.05
FSY	0.570445253	-1.069257763	0.11	0.11	0.17	0	0.23	0.34	0.05
41	0.660273982	0.716941133	0.194382022	0.073033708	0.080898876	0.03258427	0.417977528	0.166292135	0.034831461
41	1.337126474	1.381289042	0.194382022	0.073033708	0.080898876	0.03258427	0.417977528	0.166292135	0.034831461
44	1.703153846	0.146279524	0.232243517	0.211950395	0.14205186	0.002254791	0.350620068	0.049605411	0.014656144
44	2.018936144	-0.469141019	0.232243517	0.211950395	0.14205186	0.002254791	0.350620068	0.049605411	0.014656144
44	1.853597299	0.327532506	0.232243517	0.211950395	0.14205186	0.002254791	0.350620068	0.049605411	0.014656144
44	1.886045887	0.695419004	0.232243517	0.211950395	0.14205186	0.002254791	0.350620068	0.049605411	0.014656144
FSD	-1.173693422	-1.082935576	0.17	0.17	0	0.06	0.22	0.33	0.06
FSD	-0.51854645	-0.758861983	0.17	0.17	0	0.06	0.22	0.33	0.06
FSY	0.716741098	1.351666552	0.11	0.11	0.17	0	0.23	0.34	0.05
FSY	0.975498774	0.490131007	0.11	0.11	0.17	0	0.23	0.34	0.05
FSY	1.077065937	-1.973827541	0.11	0.11	0.17	0	0.23	0.34	0.05
FSY	0.131173268	-0.248007058	0.11	0.11	0.17	0	0.23	0.34	0.05
