# Supplementary material for: Data-driven optimization of diet formulation to enhance survival and growth in Japanese Eel (Anguilla japonica) larvae
Source: PLoS One. 2026 Feb 12;21(2):e0342983. doi: 10.1371/journal.pone.0342983 (PMC12900294; doi:10.1371/journal.pone.0342983)
Supplement: S1 File — (ZIP) [file pone.0342983.s008.zip › S1_File/data/dataset_nutrition_41-80dph.csv]

	Survival	TL	Crude.Protein	Crude.Lipids	Crude.Ash	Crude.Sugar	Nucleic.Acid
1	-1.118683954	-0.863771092	65.03904718	20.9845444	5.166356028	8.79118083	0.018871565
2	-0.184044023	1.082741666	64.45520861	16.33603603	6.337919638	10.8617944	2.009041328
3	1.436314368	-0.103187461	65.57640272	5.851826354	10.10453113	11.35289171	7.114348086
4	0.045806254	-2.174687848	72.64669464	11.6415862	4.663028027	11.03100232	0.017688817
5	0.96331026	-0.532408542	47.47475826	14.23172404	10.92135004	20.39741579	6.974751855
6	2.049305819	0.346380444	62.52178641	9.904086067	9.924502432	10.61973338	7.029891707
7	0.489705245	-0.578915567	72.61386476	8.147122119	7.714131229	7.238056668	4.286825229
8	1.250183362	1.067239325	64.66212461	7.553357118	8.195000064	16.36242539	3.227092817
FSD	-0.758797502	-0.621547006	62.73383808	21.04069256	4.807226938	11.40624803	0.011994394
FSY	0.758797502	0.621547006	57.88184548	16.18485342	8.077582112	13.64854777	4.207171213
13	-2.174799694	-1.378321062	72.80198895	12.88387701	4.135089586	10.16319792	0.015846537
14	-0.755770342	-0.504263803	78.1089781	15.78988357	3.918807246	2.174110562	0.008220518
16	-1.655481068	-2.857494884	75.45287156	9.774437702	4.116624475	10.63827507	0.017791191
18	0.361664059	0.302558282	54.96705687	11.89790827	9.45649161	18.70082518	4.977718075
19	-0.756282554	-0.705969324	82.06802308	4.988937573	4.614767255	8.318511127	0.009760965
20	0.351238239	0.369793456	54.37319287	20.24411516	8.769800523	9.604354719	7.008536727
21	0.018265701	-0.974910019	49.84755999	12.74231095	10.7673493	19.6273212	7.015458554
22	-1.293317528	0.100852761	67.2515827	23.07070277	5.313613875	3.596318561	0.767782093
FSD	-0.986305157	-0.302558282	62.73383808	21.04069256	4.807226938	11.40624803	0.011994394
FSY	0.986305157	0.302558282	57.88184548	16.18485342	8.077582112	13.64854777	4.207171213
23	0.545144115	1.029853867	72.08400459	14.83888869	4.967446502	7.592589804	0.517070422
24	0.367512887	2.091558885	54.6872471	22.20601311	6.493219851	15.86834466	0.745175279
25	-1.819188788	-0.095553452	73.55015403	21.80826209	3.352038697	1.275267384	0.014277803
26	0.686024055	1.121868302	53.23681515	20.81650308	9.301960685	10.70881068	5.935910403
27	0.330761598	2.218963487	60.11821104	23.14329267	7.118563464	7.131301723	2.488631104
28	0.869780498	-0.17341182	68.40687571	6.28910879	9.491055538	10.19506841	5.617891547
29	-1.310795962	1.001541733	78.1089781	15.78988357	3.918807246	2.174110562	0.008220518
30	0.710524914	-0.767966629	53.10533885	17.81648306	10.36717941	11.7207228	6.990275887
31	1.512928049	1.603174577	53.92584989	17.81116253	7.233202269	16.97606041	4.053724903
FSD	-0.606396263	0.145099686	62.73383808	21.04069256	4.807226938	11.40624803	0.011994394
FSY	0.606396263	-0.145099686	57.88184548	16.18485342	8.077582112	13.64854777	4.207171213
31	1.503776258	-1.092297374	53.92584989	17.81116253	7.233202269	16.97606041	4.053724903
33	0.725071564	-1.502930229	56.71037742	14.50726065	7.323278133	17.43354843	4.02553537
34	-1.836899985	-2.702058559	65.90871667	13.35578121	4.791108109	15.44047795	0.503916063
35	0.418516603	-1.434855533	71.21924967	12.69834725	6.190213712	7.095145918	2.797043454
36	0.9977789	-0.242718185	52.70756878	16.02625573	8.001275722	18.24260695	5.022292808
37	-0.208264417	-1.004036216	65.13877823	24.14030706	4.115975108	5.598501324	1.006438277
38	-0.027232315	-0.470187289	64.40592251	20.2222131	5.017192231	8.337853813	2.016818346
39	0.213518958	1.070450553	56.3596801	22.27284899	6.285356448	12.86484481	2.217269655
40	0.778500391	-0.55547728	70.53641651	12.93073645	6.118034969	8.13613303	2.278679032
FSD	-1.133631578	-0.290169481	62.73383808	21.04069256	4.807226938	11.40624803	0.011994394
FSY	1.133631578	0.290169481	57.88184548	16.18485342	8.077582112	13.64854777	4.207171213
41	0.70285109	-1.523001956	66.17711506	18.6372645	5.380997752	7.766253644	2.038369043
41	0.967437421	-0.933865653	66.17711506	18.6372645	5.380997752	7.766253644	2.038369043
42	1.435685199	-2.381683094	53.44735935	23.65770831	7.7185351	10.49762836	4.678768878
42	1.622818628	-1.702829439	53.44735935	23.65770831	7.7185351	10.49762836	4.678768878
43	0.942963798	-1.892149089	48.13175502	24.89761369	9.108721029	11.16139908	6.700511181
43	0.577349345	-2.546192181	48.13175502	24.89761369	9.108721029	11.16139908	6.700511181
44	1.511346538	-0.849909065	53.83856874	18.42653298	7.125832611	17.06882406	3.540241612
FSD	-0.463618893	0.147357722	62.73383808	21.04069256	4.807226938	11.40624803	0.011994394
FSD	-1.648342599	0.190203404	62.73383808	21.04069256	4.807226938	11.40624803	0.011994394
FSY	1.639697339	0.000949217	57.88184548	16.18485342	8.077582112	13.64854777	4.207171213
FSY	0.472264153	-0.338510342	57.88184548	16.18485342	8.077582112	13.64854777	4.207171213
41	1.174114324	-0.753255461	66.17711506	18.6372645	5.380997752	7.766253644	2.038369043
41	0.146447025	0.356805218	66.17711506	18.6372645	5.380997752	7.766253644	2.038369043
42	0.529155848	-1.704736043	53.44735935	23.65770831	7.7185351	10.49762836	4.678768878
42	1.023451333	-2.576926577	53.44735935	23.65770831	7.7185351	10.49762836	4.678768878
43	1.446430125	-1.3082858	48.13175502	24.89761369	9.108721029	11.16139908	6.700511181
43	1.399337919	-2.101186286	48.13175502	24.89761369	9.108721029	11.16139908	6.700511181
44	2.246423335	-0.356805218	53.83856874	18.42653298	7.125832611	17.06882406	3.540241612
44	1.271262881	-0.436095267	53.83856874	18.42653298	7.125832611	17.06882406	3.540241612
FSD	-1.122057287	0.753255461	62.73383808	21.04069256	4.807226938	11.40624803	0.011994394
FSD	-1.037948314	0.039645024	62.73383808	21.04069256	4.807226938	11.40624803	0.011994394
FSY	1.088810183	-0.356805218	57.88184548	16.18485342	8.077582112	13.64854777	4.207171213
FSY	1.071195418	-0.436095267	57.88184548	16.18485342	8.077582112	13.64854777	4.207171213
41	-0.019100689	0.173322923	66.17711506	18.6372645	5.380997752	7.766253644	2.038369043
41	-0.063200582	0.944025905	66.17711506	18.6372645	5.380997752	7.766253644	2.038369043
44	1.339699983	-0.105928217	53.83856874	18.42653298	7.125832611	17.06882406	3.540241612
44	1.4054595	-0.259373718	53.83856874	18.42653298	7.125832611	17.06882406	3.540241612
44	1.023183327	0.246143962	53.83856874	18.42653298	7.125832611	17.06882406	3.540241612
44	1.592549957	0.551133289	53.83856874	18.42653298	7.125832611	17.06882406	3.540241612
FSD	-0.553487631	-1.664154168	62.73383808	21.04069256	4.807226938	11.40624803	0.011994394
FSD	-1.658146723	-1.000731887	62.73383808	21.04069256	4.807226938	11.40624803	0.011994394
FSY	0.536039144	1.507052861	57.88184548	16.18485342	8.077582112	13.64854777	4.207171213
FSY	1.67559521	1.157833195	57.88184548	16.18485342	8.077582112	13.64854777	4.207171213
FSY	1.080802532	-1.067093788	57.88184548	16.18485342	8.077582112	13.64854777	4.207171213
FSY	0.570445253	-1.069257763	57.88184548	16.18485342	8.077582112	13.64854777	4.207171213
41	0.660273982	0.716941133	66.17711506	18.6372645	5.380997752	7.766253644	2.038369043
41	1.337126474	1.381289042	66.17711506	18.6372645	5.380997752	7.766253644	2.038369043
44	1.703153846	0.146279524	53.83856874	18.42653298	7.125832611	17.06882406	3.540241612
44	2.018936144	-0.469141019	53.83856874	18.42653298	7.125832611	17.06882406	3.540241612
44	1.853597299	0.327532506	53.83856874	18.42653298	7.125832611	17.06882406	3.540241612
44	1.886045887	0.695419004	53.83856874	18.42653298	7.125832611	17.06882406	3.540241612
FSD	-1.173693422	-1.082935576	62.73383808	21.04069256	4.807226938	11.40624803	0.011994394
FSD	-0.51854645	-0.758861983	62.73383808	21.04069256	4.807226938	11.40624803	0.011994394
FSY	0.716741098	1.351666552	57.88184548	16.18485342	8.077582112	13.64854777	4.207171213
FSY	0.975498774	0.490131007	57.88184548	16.18485342	8.077582112	13.64854777	4.207171213
FSY	1.077065937	-1.973827541	57.88184548	16.18485342	8.077582112	13.64854777	4.207171213
FSY	0.131173268	-0.248007058	57.88184548	16.18485342	8.077582112	13.64854777	4.207171213
