# Supplementary material for: Data-driven optimization of diet formulation to enhance survival and growth in Japanese Eel (Anguilla japonica) larvae
Source: PLoS One. 2026 Feb 12;21(2):e0342983. doi: 10.1371/journal.pone.0342983 (PMC12900294; doi:10.1371/journal.pone.0342983)
Supplement: S1 File — (ZIP) [file pone.0342983.s008.zip › S1_File/data/setting_constraints.csv]

	Egg yolk powder	skimmed milk powder	Yeast extract	Soy peptide	Casein Na	CPSP	Fish oil
upper	0.281	0.281	0.281	0.169	0.5	0.5	0.068
lower	0	0	0	0	0	0	0
group with a total of desired_sum_of_components	1	1	1	1	1	1	1
